# Supplementary material for: Development of rotational intraperitoneal pressurized aerosol chemotherapy to enhance drug delivery into the peritoneum
Source: Drug Deliv. 2021 Jun 12;28(1):1179–87. doi: 10.1080/10717544.2021.1937382 (PMC8204987; doi:10.1080/10717544.2021.1937382)
Supplement: Supplemental Material [file IDRD_A_1937382_SM1350.zip]

Archive with 6 entries (6 files):
- Supplementary Figure S1.jpg
- Supplementary Table S1.docx
- Supplementary Table S2.docx
- Supplementary Table S3.docx
- Supplementary Video S1.mp4.00621m8.partial
- Supplementary Video S2.mp4.p75cbdy.partial
